# Supplementary material for: Variation in Lateral Plate Quality in Threespine Stickleback from Fresh, Brackish and Marine Water: A Micro-Computed Tomography Study
Source: PLoS One. 2016 Oct 20;11(10):e0164578. doi: 10.1371/journal.pone.0164578 (PMC5072691; doi:10.1371/journal.pone.0164578)
Supplement: S1 Table — (XLSX) [file pone.0164578.s001.xlsx]

## Sheet: Plates_3D
3D-analysis summary									3D-analysis summary
Dataset	Date and time	Pixel size	Unit	Lower grey threshold	Upper grey threshold	P.Bone volume	P.Bone surface	P.Total porosity (percent)	Dataset	Date and time	Pixel size	Unit	Lower grey threshold	Upper grey threshold	Bone volume	Centroid (x)	Centroid (y)	Centroid (z)	fish ID	Pop	date	morph	length (cm)	lateralplates left	lateralplates right	tot.plate
			U			BV	BS	Po(tot)				U			BV	Crd.X	Crd.Y	Crd.Z
		um				U^3	U^2	%			um				U^3	U	U	U
M:\micro CT\Ongoing projects\Stickleback_Wiig\fish5_\VOI(8)\fish5__rec_voi_plate3_left	2013-08-14 16:17:00	14.87144	mm	40	255	0.38961	7.22355	78.39582	G:\Edited whole sample\test_fisk5\VOI\fish5__rec_voi_helfisk_test	2013-08-14 17:05:00	14.87144	mm	52	255	96.72259	5.67157	6.51234	17.70735	5	Engervann	2011-06-16	F	5.15	32	32	64
M:\micro CT\Ongoing projects\Stickleback_Wiig\fish8_\VOI(5)\fish8__rec_voi_plate3_left	2013-08-14 16:18:00	14.87144	mm	40	255	0.43303	8.61548	72.79855	G:\Edited whole sample\fish8_whole\VOI\fish8__rec_voi_whole	2013-08-14 17:15:00	14.87144	mm	52	255	103.62233	12.75689	11.87270	18.80914	8	Engervann	2011-06-16	F	5.5	31	31	62
M:\micro CT\Ongoing projects\Stickleback_Wiig\fish9_\VOI(5)\fish9__rec_voi_plate3_left	2013-08-14 16:18:00	14.87144	mm	40	255	0.35164	6.33378	76.60042	G:\Recon\fish9_\fish9__rec	2013-08-14 17:33:00	14.87144	mm	52	255	95.93232	14.04741	15.00771	17.66956	9	Engervann	2011-06-16	F	5.1	32	32	64
M:\micro CT\Ongoing projects\Stickleback_Wiig\fish10x_\VOI\fish10x__rec_voi_plate3_left	2013-08-14 16:18:00	14.87144	mm	40	255	0.49088	8.28820	84.71912	G:\Edited whole sample\fish10x_whole\VOI\fish10x__rec_voi_	2013-08-14 17:58:00	14.87144	mm	52	255	117.90036	17.07104	12.31678	21.04342	10	Engervann	2011-06-16	F	5.2	31	31	62
M:\micro CT\Ongoing projects\Stickleback_Wiig\fish11xx_\VOI(10)\fish11xx__rec_voi_plate3_left	2013-08-14 16:18:00	14.87122	mm	40	255	0.31901	5.78371	69.98005	L:\micro CT\Completed projects\Elisabeth_Wiig\fish11xx_\newrecon_fish11\VOI\fish11xx__rec_voi_	2015-08-12 15:34:00	14.87122	mm	52	255	104.268839	14.16080	15.42707	19.34954	11	Engervann	2011-06-16	F	5	32	32	64
M:\micro CT\Ongoing projects\Stickleback_Wiig\fish21_\VOI(14)\fish21__rec_voi_plate3_left	2013-08-14 16:18:00	14.87144	mm	40	255	0.42628	7.15377	55.30301	L:\micro CT\Completed projects\Elisabeth_Wiig\fish21_\newrecon_fish21\VOI\fish21__rec_voi_	2015-08-12 15:44:00	14.87122	mm	52	255	72.531618	13.86707	12.72929	17.08100	21	Engervann	2011-06-16	F	5.2	31	31	62
M:\micro CT\Ongoing projects\Stickleback_Wiig\fish23_\VOI(9)\fish23__rec_voi_plate3_left	2013-08-14 16:18:00	14.87144	mm	40	255	0.58291	9.64644	60.55872	F:\edited whole fish\fish23_whole\VOI\fish23__rec_voi_	2013-08-14 18:54:00	14.87144	mm	52	255	124.11472	10.89090	11.62106	18.54829	23	Engervann	2011-06-16	F	5.4	32	32	64
M:\micro CT\Ongoing projects\Stickleback_Wiig\fish26xx_\VOI(4)\fish26xx__rec_voi_plate3_left	2013-08-14 16:19:00	14.87144	mm	40	255	0.32774	6.14946	76.20247	F:\edited whole fish\fish26xx_whole\VOI\fish26xx__rec_voi_	2013-08-14 19:10:00	14.87144	mm	52	255	75.40441	13.72440	13.17345	18.34933	26	Engervann	2011-06-16	F	5.5	30	30	60
M:\micro CT\Ongoing projects\Stickleback_Wiig\fish39_\VOI(5)\fish39__rec_voi_plate3_left	2013-08-14 16:19:00	14.87144	mm	40	255	0.48916	8.08884	71.69005	L:\micro CT\Completed projects\Elisabeth_Wiig\fish39_\VOI\fish39__rec_voi_	2015-08-12 17:11:00	14.87144	mm	52	255	97.300127	7.83273	7.38542	3.12225	39	Engervann	2011-07-09	F	5.1	32	32	64
M:\micro CT\Ongoing projects\Stickleback_Wiig\Fish22_\VOI(4)\fish22__rec_voi_plate3_left_voi_	2013-08-14 16:19:00	14.87144	mm	40	255	0.47163	8.69079	78.62086	L:\micro CT\Completed projects\Elisabeth_Wiig\fish22_\VOI\fish22__rec_voi_	2015-08-12 17:05:00	14.87144	mm	52	255	81.570626	13.73831	10.76999	5.60919	22	Engervann	2011-06-16	M	5.1	20	21	41
M:\micro CT\Ongoing projects\Stickleback_Wiig\fish30_\VOI(2)\fish30__rec_voi_plate3_left	2013-08-14 16:19:00	14.87144	mm	40	255	0.48101	8.62650	79.85030	F:\edited whole fish\fish30_whole\VOI\fish30__rec_voi_	2013-08-14 19:27:00	14.87144	mm	52	255	114.36737	12.34179	13.05524	20.11691	30	Engervann	2011-06-16	M	5.6	28	27	55
M:\micro CT\Ongoing projects\Stickleback_Wiig\fish31_\VOI(2)\fish31_rec_voi_plate3_left	2013-08-14 16:20:00	14.87144	mm	40	255	0.26567	5.35152	74.72508	F:\edited whole fish\fish31_whole\VOI\fish31_rec_voi_	2013-08-14 19:38:00	14.87144	mm	52	255	62.07858	10.52298	11.17024	17.92422	31	Engervann	2011-06-16	M	4.9	23	23	46
M:\micro CT\Ongoing projects\Stickleback_Wiig\fish32_\VOI(5)\fish32__rec_voi_plate3_left	2013-08-14 16:20:00	14.87144	mm	40	255	0.37259	7.30184	73.02736	F:\edited whole fish\fish32_whole\VOI\fish32__rec_voi_	2013-08-14 19:46:00	14.87144	mm	52	255	60.79880	10.34432	10.34667	17.37586	32	Engervann	2011-06-16	M	5	20	20	40
M:\micro CT\Ongoing projects\Stickleback_Wiig\fish33_\VOI(7)\fish33__rec_voi_plate3_left	2013-08-14 16:20:00	14.87144	mm	40	255	0.24326	4.90978	75.85269	F:\edited whole fish\fish33_whole\VOI\fish33__rec_voi_	2013-08-14 19:56:00	14.87144	mm	52	255	55.28557	11.68067	10.00452	17.70732	33	Engervann	2011-06-16	M	5.1	19	19	38
M:\micro CT\Ongoing projects\Stickleback_Wiig\fish41_\VOI(6)\fish41__rec_voi_plate3_left	2013-08-14 16:20:00	14.87144	mm	40	255	0.31750	7.09354	82.92187	F:\edited whole fish\fish41_whole\VOI\fish41__rec_voi_	2013-08-14 20:05:00	14.87144	mm	52	255	76.33785	9.46978	9.09192	19.28536	41	Engervann	2011-07-09	M	5.56	16	15	31
M:\micro CT\Ongoing projects\Stickleback_Wiig\fish43_\VOI(2)\fish43__rec_voi_plate3_left	2013-08-14 16:20:00	14.87144	mm	40	255	0.20188	4.24821	77.17226	F:\edited whole fish\fish43_whole\VOI\fish43__rec_voi_	2013-08-14 20:12:00	14.87144	mm	52	255	72.41067	9.89596	9.95772	18.82669	43	Engervann	2011-07-09	M	4.9	25	25	50
M:\micro CT\Ongoing projects\Stickleback_Wiig\fish217x_\VOI(2)\fish217x__rec_voi_plate3_left	2013-08-14 16:20:00	14.87144	mm	40	255	0.22661	4.97133	83.39479	L:\micro CT\Completed projects\Elisabeth_Wiig\fish217x_\newrecon217\VOI\fish217x__rec_voi_	2015-08-12 15:53:00	14.87122	mm	52	255	76.333288	7.67514	7.92410	18.55985	217	Engervann	2012-05-16	M	5	19	19	38
M:\micro CT\Ongoing projects\Stickleback_Wiig\fish218xx_\VOI\fish218xx__rec_voi_plate3_left	2013-08-14 16:20:00	14.87144	mm	40	255	0.29630	5.80280	78.92559	L:\micro CT\Completed projects\Elisabeth_Wiig\fish218xx_\newrecon218\VOI\fish218xx__rec_voi_	2015-08-12 16:03:00	14.87122	mm	52	255	90.410128	13.62499	16.51466	19.19562	218	Engervann	2012-05-16	M	5.3	20	23	43
M:\micro CT\Ongoing projects\Stickleback_Wiig\fish50_\VOI(7)\fish50__rec_voi_plate3_left	2013-08-14 16:21:00	14.87144	mm	40	255	0.34685	6.31870	72.24133	F:\edited whole fish\fish50_whole\VOI\fish50__rec_voi_	2013-08-14 20:44:00	14.87144	mm	52	255	61.48804	6.89761	8.03120	16.30733	50	Engervann	2011-07-09	L	5.3	6	7	13
M:\micro CT\Ongoing projects\Stickleback_Wiig\fish135_\VOI\fish135__rec_voi_plate3_left	2013-08-14 16:21:00	14.87144	mm	40	255	0.13862	2.73486	68.57019	G:\Recon\fish135_\fish135__rec	2013-08-14 20:58:00	14.87144	mm	52	255	52.52986	14.22512	14.06458	14.81012	135	Engervann	2011-06-05	L	4.8	11	11	22
M:\micro CT\Ongoing projects\Stickleback_Wiig\fish155_\VOI\fish155__rec_voi_	2013-08-14 16:21:00	14.87144	mm	40	255	0.20228	3.78702	62.56780	F:\edited whole fish\fish155_whole\VOI\fish155__rec_voi_	2013-08-14 21:07:00	14.87144	mm	52	255	64.39028	9.46985	9.39940	14.98963	155	Engervann	2011-09-16	L	4.56	6	6	12
M:\micro CT\Ongoing projects\Stickleback_Wiig\fish173_\VOI(1)\fish173__rec_voi_plate3_left	2013-08-14 16:21:00	14.87144	mm	40	255	0.23174	4.32513	63.34321	M:\micro CT\Ongoing projects\Stickleback_Wiig\fish173_\fish173__rec	2013-08-14 21:26:00	14.87144	mm	52	255	64.03515	14.60621	14.83215	18.34293	173	Engervann	2012-03-23	L	5.2	6	5	11
M:\micro CT\Ongoing projects\Stickleback_Wiig\fish174_\VOI(9)\fish174__rec_voi_plate3_left	2013-08-14 16:21:00	14.87144	mm	40	255	0.39696	8.61152	73.98378	M:\micro CT\Ongoing projects\Stickleback_Wiig\fish174_\fish174__rec	2013-08-14 21:51:00	14.87144	mm	52	255	73.20127	15.95109	14.68730	19.25208	174	Engervann	2012-03-23	L	5.6	7	7	14
M:\micro CT\Ongoing projects\Stickleback_Wiig\fish156_\VOI(4)\fish156__rec_voi_plate3_left	2013-08-14 16:21:00	14.87144	mm	40	255	0.31824	6.72111	67.29673	F:\edited whole fish\fish156_whole\VOI\fish156__rec_voi_	2013-08-14 22:05:00	14.87144	mm	52	255	66.63463	12.31700	9.13419	18.69324	156	Engervann	2011-09-16	L	5	8	7	15
M:\micro CT\Ongoing projects\Stickleback_Wiig\fish157_\VOI(2)\fish157__rec_voi_plate3_left	2013-08-14 16:21:00	14.87144	mm	40	255	0.29555	5.25830	57.08510	F:\edited whole fish\fish157x_whole\VOI\fish157__rec_voi_	2013-08-14 22:13:00	14.87144	mm	52	255	60.19262	8.76133	7.83389	16.74710	157	Engervann	2011-09-16	L	4.8	6	6	12
M:\micro CT\Ongoing projects\Stickleback_Wiig\Fish214_\VOI\fish214__rec_voi_plate3_left	2013-08-14 16:22:00	14.87144	mm	40	255	0.27558	6.12066	79.75348	F:\edited whole fish\fish214_whole\VOI\fish214__rec_voi_	2013-08-14 22:20:00	14.87144	mm	52	255	91.34938	10.28145	12.26324	19.90451	214	Engervann	2012-05-16	L	5.6	7	6	13
M:\micro CT\Ongoing projects\Stickleback_Wiig\Fish215_\VOI(18)\fish215__rec_voi_plate3_left	2013-08-14 16:22:00	14.87144	mm	40	255	0.16243	3.44398	70.81721	F:\edited whole fish\fish215_whole\VOI\fish215__rec_voi_	2013-08-14 22:27:00	14.87144	mm	52	255	46.23429	7.62030	10.48262	14.77616	215	Engervann	2012-05-16	L	4.45	9	8	17
M:\micro CT\Ongoing projects\Stickleback_Wiig\fish54x_\VOI(2)\fish54x__rec_voi_plate3_left	2013-08-14 16:22:00	14.87144	mm	40	255	0.25242	4.74247	73.91953	F:\edited whole fish\fish54x_whole\VOI\fish54x__rec_voi_	2013-08-14 22:40:00	14.87144	mm	52	255	62.49966	14.10197	15.46395	16.81786	54	Asdøltjern	2011-07-06	F	4.75	32	32	64
M:\micro CT\Ongoing projects\Stickleback_Wiig\fishn56_\VOI(24)\fish56__rec_voi_plate3_left	2013-08-14 16:22:00	14.87144	mm	40	255	0.38179	7.20886	66.81055	M:\micro CT\Ongoing projects\Stickleback_Wiig\fishn56_\fish56__rec	2013-08-14 22:56:00	14.87144	mm	52	255	55.03814	13.43942	15.75260	15.77010	56	Asdøltjern	2011-07-24	F	4.9	31	32	63
M:\micro CT\Ongoing projects\Stickleback_Wiig\fish95_\VOI(6)\fish95__rec_voi_plate3_left	2013-08-14 16:22:00	14.87144	mm	40	255	0.24484	4.66438	68.04274	M:\micro CT\Ongoing projects\Stickleback_Wiig\fish95_\fish95__rec	2013-08-14 23:13:00	14.87144	mm	52	255	59.08922	14.98042	14.10818	15.99199	95	Asdøltjern	2011-07-25	F	4.7	32	32	64
M:\micro CT\Ongoing projects\Stickleback_Wiig\fishn66_\VOI(14)\fishn66__rec_voi_plate3_left	2013-08-14 16:22:00	14.87144	mm	40	255	0.45747	8.89951	74.21673	M:\micro CT\Ongoing projects\Stickleback_Wiig\fishn66_\fishn66__rec	2013-08-14 23:33:00	14.87144	mm	52	255	73.77277	14.59889	14.28418	18.20961	66	Asdøltjern	2011-07-24	F	5	31	31	62
M:\micro CT\Ongoing projects\Stickleback_Wiig\fish220x_\VOI(4)\fish220x__rec_voi_plate3_left	2013-08-14 16:22:00	14.87144	mm	40	255	0.33060	7.05791	71.65492	F:\edited whole fish\fish220x_whole\VOI\fish220x__rec_voi_	2013-08-14 23:47:00	14.87144	mm	52	255	53.99384	14.45433	9.67005	17.78077	220	Asdøltjern	2012-07-02	F	4.6	32	32	64
M:\micro CT\Ongoing projects\Stickleback_Wiig\fish221_\VOI(3)\fish221__rec_voi_plate3_left	2013-08-14 16:23:00	14.87144	mm	40	255	0.32393	6.52269	69.59796	M:\micro CT\Ongoing projects\Stickleback_Wiig\fish221_\fish221__rec	2013-08-15 00:06:00	14.87144	mm	52	255	75.08563	14.30812	14.30229	19.56856	221	Asdøltjern	2012-07-02	F	4.85	30	30	60
M:\micro CT\Ongoing projects\Stickleback_Wiig\fish143_\VOI(3)\fish143__rec_voi_plate3_left	2013-08-14 16:23:00	14.87144	mm	40	255	0.38064	6.99057	72.13583	M:\micro CT\Ongoing projects\Stickleback_Wiig\fish143_\fish143__rec	2013-08-15 00:33:00	14.87144	mm	52	255	78.48283	13.17976	14.48696	19.94581	143	Asdøltjern	2011-08-21	F	5.2	31	31	62
M:\micro CT\Ongoing projects\Stickleback_Wiig\fish94_\VOI(12)\fish94__rec_voi_plate3_left	2013-08-14 16:23:00	14.87144	mm	40	255	0.41209	7.37224	65.73468	F:\edited whole fish\fish94_whole\VOI\fish94__rec_voi_	2013-08-15 00:45:00	14.87144	mm	52	255	55.61771	8.41740	8.84175	16.35105	94	Asdøltjern	2011-07-25	F	4.6	30	30	60
M:\micro CT\Ongoing projects\Stickleback_Wiig\fish78_\VOI(7)\fish78__rec_plate3_left	2013-08-14 16:23:00	14.87122	mm	40	255	0.31098	8.15343	83.23647	L:\micro CT\Completed projects\Elisabeth_Wiig\fish78_\new_recon\VOI\fish78__rec_voi_	2015-08-12 15:14:00	14.87122	mm	52	255	117.355045	10.36887	9.79558	21.75961	78	Asdøltjern	2011-07-25	F	5.8	32	32	64
M:\micro CT\Ongoing projects\Stickleback_Wiig\fish67_\VOI(4)\fish67__rec_voi_plate3_left	2013-08-14 16:24:00	14.87144	mm	40	255	0.33850	7.07090	70.62372	F:\edited whole fish\fish67_whole\VOI\fish67__rec_voi_	2013-08-15 01:02:00	14.87144	mm	52	255	69.43517	8.19159	8.86267	19.59854	67	Asdøltjern	2011-07-24	M	5.3	29	27	56
M:\micro CT\Ongoing projects\Stickleback_Wiig\fish86_\VOI(19)\fish86__rec_voi_plate3_left	2013-08-14 16:24:00	14.87144	mm	40	255	0.34582	6.28131	66.66061	L:\micro CT\Completed projects\Elisabeth_Wiig\fish86_\newrecon_fish86\VOI\fish86__rec_voi_	2015-08-12 15:20:00	14.87122	mm	52	255	36.947746	9.94891	10.26086	17.70609	86	Asdøltjern	2011-07-25	M	4.7	24	24	48
M:\micro CT\Ongoing projects\Stickleback_Wiig\fish110xx_\fish110xx_recon2\VOI(5)\fish110xx__rec_voi_plate3_left	2013-08-14 16:24:00	14.87122	mm	40	255	0.41760	8.26762	71.10360	F:\edited whole fish\fish110xx_whole\VOI\fish110xx__rec_voi_	2013-08-15 01:16:00	14.87122	mm	52	255	74.48016	12.75269	7.98284	19.47578	110	Asdøltjern	2011-07-25	M	5.5	16	18	34
M:\micro CT\Ongoing projects\Stickleback_Wiig\fish88x_\VOI(7)\fish88x__rec_voi_plate3_left	2013-08-14 16:24:00	14.87122	mm	40	255	0.36320	8.15728	75.30491	L:\micro CT\Completed projects\Elisabeth_Wiig\fish88x_\new_recon_fishh88\VOI\fish88x__rec_voi_	2015-08-12 15:27:00	14.87122	mm	52	255	105.660128	10.34004	10.89476	20.50403	88	Asdøltjern	2011-07-25	M	5.65	17	19	36
M:\micro CT\Ongoing projects\Stickleback_Wiig\fish72_\VOI(10)\fish72__rec_voi_plate3_left	2013-08-14 16:24:00	14.87144	mm	40	255	0.35457	6.03084	66.93732	F:\edited whole fish\fish72_whole\VOI\fish72__rec_voi_	2013-08-15 01:32:00	14.87144	mm	52	255	72.80066	10.40504	9.65927	19.10171	72	Asdøltjern	2011-07-24	M	5.1	27	27	54
M:\micro CT\Ongoing projects\Stickleback_Wiig\fish75_\VOI(9)\fish75__rec_voi_	2013-08-14 16:24:00	14.87144	mm	40	255	0.28696	5.39512	69.47439	F:\edited whole fish\fish75_whole\VOI\fish75__rec_voi_	2013-08-15 01:40:00	14.87144	mm	52	255	58.78912	10.46320	9.80901	18.64027	75	Asdøltjern	2011-07-24	M	5	12	13	25
M:\micro CT\Ongoing projects\Stickleback_Wiig\fish219x_\VOI(4)\fish219x__rec_voi_plate3_left	2013-08-14 16:25:00	14.87122	mm	40	255	0.62809	10.74766	67.51152	F:\edited whole fish\fish219x_whole\VOI\fish219x__rec_voi_	2013-08-15 01:58:00	14.87122	mm	52	255	135.07258	14.98452	16.76553	21.78732	219	Asdøltjern	2012-07-02	M	6	26	29	55
M:\micro CT\Ongoing projects\Stickleback_Wiig\fish57_\VOI(4)\fish57__rec_voi_plate3_left	2013-08-14 16:25:00	14.87144	mm	40	255	0.30527	5.70078	69.73883	F:\edited whole fish\fish57_whole\VOI\fish57__rec_voi_	2013-08-15 02:10:00	14.87144	mm	52	255	63.03035	8.43556	9.64622	18.07386	57	Asdøltjern	2011-07-24	M	4.8	19	19	38
M:\micro CT\Ongoing projects\Stickleback_Wiig\fish84_\VOI(3)\fish84__rec_voi_plate3_left	2013-08-14 16:25:00	14.87144	mm	40	255	0.14873	3.26855	73.56698	F:\edited whole fish\fish84_whole\VOI\fish84__rec_voi_	2013-08-15 02:17:00	14.87144	mm	52	255	62.79711	8.10205	8.40080	19.55239	84	Asdøltjern	2011-07-25	M	5.35	27	28	55
M:\micro CT\Ongoing projects\Stickleback_Wiig\fish76_\VOI(5)\fish76__rec_voi_plate3_left	2013-08-14 16:25:00	14.87144	mm	40	255	0.19899	4.05740	66.38746	F:\edited whole fish\fish76_whole\VOI\fish76__rec_voi_	2013-08-15 02:26:00	14.87144	mm	52	255	63.68270	8.96456	11.64882	17.55454	76	Asdøltjern	2011-07-24	L	5.85	6	6	12
M:\micro CT\Ongoing projects\Stickleback_Wiig\fish77_\VOI(6)\fish77__rec_voi_plate3_left	2013-08-14 16:25:00	14.87144	mm	40	255	0.43627	7.20758	61.98383	L:\micro CT\Completed projects\Elisabeth_Wiig\fish77_\newrecon_fish77\VOI\fish77__rec_voi_	2015-08-12 15:07:00	14.87122	mm	52	255	63.517053	10.05454	11.12344	18.21327	77	Asdøltjern	2011-07-24	L	5.45	8	6	14
M:\micro CT\Ongoing projects\Stickleback_Wiig\fish90_\VOI(8)\fish90__rec_voi_plate3_left	2013-08-14 16:25:00	14.87144	mm	40	255	0.37734	6.72516	68.69452	M:\micro CT\Ongoing projects\Stickleback_Wiig\fish90_\fish90__rec	2013-08-15 02:50:00	14.87144	mm	52	255	92.61560	12.82791	14.22311	16.95440	90	Asdøltjern	2011-07-25	L	5.5	7	8	15
M:\micro CT\Ongoing projects\Stickleback_Wiig\fish71_\VOI(2)\fish71__rec_voi_plate3_left	2013-08-14 16:25:00	14.87144	mm	40	255	0.21629	4.06710	66.68145	F:\edited whole fish\fish71_whole\VOI\fish71__rec_voi_	2013-08-15 03:03:00	14.87144	mm	52	255	56.46954	12.61985	11.52707	15.82518	71	Asdøltjern	2011-07-24	L	4.85	6	6	12
M:\micro CT\Ongoing projects\Stickleback_Wiig\fish112_\VOI(14)\fish112__rec_voi_plate3_left	2013-08-14 16:26:00	14.87144	mm	40	255	0.38595	6.45243	56.12308	L:\micro CT\Completed projects\Elisabeth_Wiig\fish112_\new _recon_112\VOI\fish112__rec_voi_	2015-08-12 15:49:00	14.87122	mm	52	255	47.149646	9.79606	9.26568	14.80876	112	Asdøltjern	2011-07-25	L	4.8	5	6	11
M:\micro CT\Ongoing projects\Stickleback_Wiig\fish146_\VOI(17)\fish146__rec_voi_plate3_left	2013-08-14 16:26:00	14.87144	mm	40	255	0.32254	6.47891	67.40823	M:\micro CT\Ongoing projects\Stickleback_Wiig\fish146_\fish146__rec	2013-08-15 03:27:00	14.87144	mm	52	255	71.30885	14.34515	14.22123	17.00332	146	Asdøltjern	2011-08-20	L	5.2	8	8	16
M:\micro CT\Ongoing projects\Stickleback_Wiig\fish149_\VOI(30)\fish149__rec_voi_plate3_left	2013-08-14 16:26:00	14.87144	mm	40	255	0.35633	6.45566	72.43226	F:\edited whole fish\fish149_whole\VOI\fish149__rec_voi_	2013-08-15 03:38:00	14.87144	mm	52	255	66.65074	10.08959	10.21696	16.58927	149	Asdøltjern	2011-08-20	L	4.85	7	7	14
M:\micro CT\Ongoing projects\Stickleback_Wiig\fish150_\VOI(14)\fish150__rec_voi_plate3_left	2013-08-14 16:26:00	14.87144	mm	40	255	0.29272	5.49689	68.66536	M:\micro CT\Ongoing projects\Stickleback_Wiig\fish150_\fish150__rec	2013-08-15 03:52:00	14.87144	mm	52	255	51.59439	13.62256	15.85641	14.95586	150	Asdøltjern	2011-08-20	L	4.8	6	6	12
M:\micro CT\Ongoing projects\Stickleback_Wiig\fish151_\VOI(12)\fish151__rec_voi_plate3_left	2013-08-14 16:26:00	14.87144	mm	40	255	0.24201	4.50485	66.19057	M:\micro CT\Ongoing projects\Stickleback_Wiig\fish151_\fish151__rec	2013-08-15 04:09:00	14.87144	mm	52	255	56.50429	14.07599	14.15378	16.06529	151	Asdøltjern	2011-08-20	L	5	6	7	13
M:\micro CT\Ongoing projects\Stickleback_Wiig\fish206_\VOI(1)\VOI\fish206__rec_voi_plate3_left_voi_	2013-08-14 16:26:00	14.87144	mm	40	255	0.84394	18.36464	96.41462	F:\edited whole fish\fish206\VOI\fish206__rec_voi_	2013-08-15 04:21:00	14.87144	mm	52	255	101.60729	9.00145	9.31744	20.87927	206	Barentshavet	2012-02-01	F	5.8	31	31	62
M:\micro CT\Ongoing projects\Stickleback_Wiig\fish213xx_\VOI(1)\fish213xx__rec_voi_plate3_left	2013-08-14 16:27:00	14.87144	mm	40	255	0.74616	16.72783	82.21989	F:\edited whole fish\fish213xx_whole\VOI\fish213xx__rec_voi_	2013-08-15 04:34:00	14.87144	mm	52	255	107.52074	12.24329	11.38051	21.16821	213	Barentshavet	2012-02-01	F	6	31	32	63
M:\micro CT\Ongoing projects\Stickleback_Wiig\fish180x_\VOI(7)\fish180x__rec_voi_plate3_left	2013-08-14 16:28:00	14.87144	mm	40	255	0.79376	17.31851	81.56313	F:\edited whole fish\fish180x_whole\VOI\fish180x__rec_voi_	2013-08-15 04:46:00	14.87144	mm	52	255	157.98519	10.48989	10.78727	22.86921	180	Barentshavet	2012-01-30	F	6.3	32	32	64
M:\micro CT\Ongoing projects\Stickleback_Wiig\fish205_\VOI(2)\fish205__rec_voi_plate3_left	2013-08-14 16:28:00	14.87144	mm	40	255	0.60801	14.92548	82.03971	L:\micro CT\Completed projects\Elisabeth_Wiig\fish205_\newrecon_205_\VOI\fish205__rec_voi_	2015-08-12 16:27:00	14.87122	mm	52	255	103.008582	7.87690	9.34319	20.26989	205	Barentshavet	2012-02-01	F	5.6	32	32	64
M:\micro CT\Ongoing projects\Stickleback_Wiig\fish202_\VOI(1)\fish202__rec_voi_plate3_left	2013-08-14 16:29:00	14.87144	mm	40	255	1.27062	22.71188	73.01067	F:\edited whole fish\fish202_whole\VOI\fish202__rec_voi_	2013-08-15 05:17:00	14.87144	mm	52	255	190.13567	14.91484	14.19249	24.43144	202	Barentshavet	2012-02-01	F	6.5	32	33	65
M:\micro CT\Ongoing projects\Stickleback_Wiig\fish204x_\VOI(4)\fish204x__rec_voi_plate3_left	2013-08-14 16:29:00	14.87144	mm	40	255	0.91795	16.74571	75.76449	L:\micro CT\Completed projects\Elisabeth_Wiig\fish204x_\newrecon204\VOI\fish204x__rec_voi_	2015-08-12 16:17:00	14.87122	mm	52	255	190.904934	15.17871	13.08966	23.73914	204	Barentshavet	2012-02-01	F	6.4	33	33	66
M:\micro CT\Ongoing projects\Stickleback_Wiig\fish209xxx_\VOI(1)\fish209x__rec_voi_plate3_left	2013-08-14 16:30:00	14.87144	mm	40	255	0.92624	20.47606	78.28598	L:\micro CT\Completed projects\Elisabeth_Wiig\fish209xxx_\newrecon209\VOI\fish209x__rec_voi_	2015-08-12 16:38:00	14.87122	mm	52	255	187.783313	13.70167	13.15646	22.66066	209	Barentshavet	2012-02-01	F	6.4	31	32	63
M:\micro CT\Ongoing projects\Stickleback_Wiig\fish184_\VOI(4)\fish184__rec_voi_plate3_left	2013-08-14 16:30:00	14.87144	mm	40	255	1.18774	22.51857	68.44844	F:\edited whole fish\fish184_whole\VOI\fish184__rec_voi_	2013-08-15 07:01:00	14.87144	mm	52	255	206.37479	15.07273	12.30223	24.13983	184	Barentshavet	2012-03-13	F	6.7	32	32	64
G:\Recon\fish192xx_\VOI(3)\fish192xx__rec_voi_plate3_left	2013-08-14 16:30:00	14.87122	mm	40	255	1.18873	21.03201	80.99944	L:\micro CT\Completed projects\Elisabeth_Wiig\fish192xx_\newrecon192\VOI\fish192xx__rec_voi_	2015-08-12 16:50:00	14.87122	mm	52	255	218.634171	12.93498	15.01955	35.66802	192	Barentshavet	2012-02-11	F	6.45	31	32	63
M:\micro CT\Ongoing projects\Stickleback_Wiig\fish121x_\VOI(12)\fish121__rec_voi_plate3_left	2013-08-14 16:31:00	14.87122	mm	40	255	0.89410	14.54930	77.15539	L:\micro CT\Completed projects\Elisabeth_Wiig\fish121x_\newrecon121\VOI\fish121__rec_voi_	2015-08-12 16:58:00	14.87122	mm	52	255	91.725394	13.00555	12.95620	21.88780	121	Gardatjørn	2011-07-18	F	5.9	33	31	64
M:\micro CT\Ongoing projects\Stickleback_Wiig\fish127_\VOI(5)\fish127__rec_voi_plate3_left	2013-08-14 16:32:00	14.87144	mm	40	255	0.46165	9.02817	74.86285	F:\edited whole fish\fish127_whole\VOI\fish127__rec_voi_	2013-08-15 07:29:00	14.87144	mm	52	255	92.83142	8.96520	9.97062	20.78585	127	Gardatjørn	2011-07-18	F	5.2	31	32	63
M:\micro CT\Ongoing projects\Stickleback_Wiig\fish128_\VOI(16)\fish128__rec_voi_plate3_left	2013-08-14 16:32:00	14.87144	mm	40	255	0.32149	5.72423	74.79784	F:\edited whole fish\fish128_whole\VOI\fish128__rec_voi_	2013-08-15 07:36:00	14.87144	mm	52	255	72.65904	9.73090	10.03163	18.45586	128	Gardatjørn	2011-07-18	F	4.1	32	32	64
M:\micro CT\Ongoing projects\Stickleback_Wiig\fish129_\VOI(6)\fish129__rec_voi_plate3_left	2013-08-14 16:32:00	14.87144	mm	40	255	0.41624	7.52650	74.23239	F:\edited whole fish\fish129_whole\VOI\fish129__rec_voi_	2013-08-15 07:44:00	14.87144	mm	52	255	76.76750	9.87766	8.94588	16.80329	129	Gardatjørn	2011-07-18	F	4.45	31	31	62
M:\micro CT\Ongoing projects\Stickleback_Wiig\fish130_\VOI(4)\fish130__rec_voi_plate3_left	2013-08-14 16:32:00	14.87144	mm	40	255	0.61190	9.66093	74.82514	F:\edited whole fish\fish130_whole\VOI\fish130__rec_voi_	2013-08-15 07:55:00	14.87144	mm	52	255	102.42457	12.24754	11.74278	17.84670	130	Gardatjørn	2011-07-18	F	5.05	31	31	62
M:\micro CT\Ongoing projects\Stickleback_Wiig\fish131_\VOI(8)\fish131__rec_voi__voi_plate3_left	2013-08-14 16:32:00	14.87144	mm	40	255	0.31479	5.26524	63.01455	F:\edited whole fish\fish131_whole\VOI\fish131__rec_voi_	2013-08-15 08:02:00	14.87144	mm	52	255	62.82135	7.61571	7.46938	18.36676	131	Gardatjørn	2011-07-18	F	4.5	32	32	64
M:\micro CT\Ongoing projects\Stickleback_Wiig\fish132_\VOI(12)\fish132__rec_voi_plate3_left	2013-08-14 16:33:00	14.87144	mm	40	255	0.48560	8.80169	63.09270	F:\edited whole fish\fish132_whole\VOI\fish132__rec_voi_	2013-08-15 08:08:00	14.87144	mm	52	255	73.93274	9.14020	9.43249	17.70146	132	Gardatjørn	2011-07-18	F	4.9	31	32	63
M:\micro CT\Ongoing projects\Stickleback_Wiig\fish133_\VOI(10)\fish133__rec_voi_plate3_left	2013-08-14 16:33:00	14.87144	mm	40	255	0.58434	10.08714	66.79339	F:\edited whole fish\fish133_whole\VOI\fish133__rec_voi_	2013-08-15 08:15:00	14.87144	mm	52	255	99.06975	9.53460	9.33647	17.01493	133	Gardatjørn	2011-07-18	F	4.95	32	32	64
M:\micro CT\Ongoing projects\Stickleback_Wiig\fish134xriktig_\VOI(12)\fish134__rec_voi_plate3_left	2013-08-14 16:33:00	14.87144	mm	40	255	0.50190	8.69771	67.57162	F:\edited whole fish\fish134_whole\VOI\fish134__rec_voi_	2013-08-15 08:21:00	14.87144	mm	52	255	97.53065	9.15005	9.28370	19.84610	134	Gardatjørn	2011-07-18	F	5.15	32	32	64
